# Supplementary material for: An antisense RNA regulates production of DnaA and affects sporulation in Bacillus subtilis
Source: PLoS Genet. 2025 May 14;21(5):e1011625. doi: 10.1371/journal.pgen.1011625 (PMC12112137; doi:10.1371/journal.pgen.1011625)
Supplement: S1 Data — The excel spreadsheet contains the underlying data for experiments presented in the indicated figures and Table 1. (XLSX) [file pgen.1011625.s004.xlsx]

## Sheet: RT-qPCR (Fig5)
				gyrA		dnaA		dnaN
Well	Strain	Collection date	RT	Cq	10^((Cq-17.2)/-3.61)	Cq	10^((Cq-17.1)/-3.64)	Cq	10^((Cq-17)/-3.63)					gyrA Standard Curve
A01	AG174	20191010	+	23.32	0.0201702	23.57	0.0166927	24.16	0.0106549					log(starting gDNA)	Cq	(Cq-17.2)/-3.61	10^((Cq-17.2)/-3.61)	Efficiency
A02	AG174	20191011	+	23.42	0.0189238	23.52	0.0172291	23.87	0.0128067					0	17.44	-0.066482	0.858061	0.8924
A03	AG174	20191014	+	22.26	0.0396587	22.23	0.0389636	22.58	0.0290275					-0.30103	18.36	-0.32133	0.477167
A04	ELS393	20191010	+	24.15	0.0118793	23.3	0.0198017	23.76	0.0137322					-0.60206	19.35	-0.595568	0.253765
A05	ELS393	20191011	+	23.07	0.0236571	22.06	0.0433873	22.52	0.0301536					-0.90309	20.42	-0.891967	0.128243
A06	ELS393	20191014	+	22.34	0.0376858	21.21	0.0742812	21.69	0.0510492					-1.20412	21.43	-1.17175	0.0673372
A07	ELS531	20191010	+	23.57	0.0171972	23.71	0.015278	24.03	0.0115707					-1.50515	22.83	-1.55956	0.0275704
A08	ELS531	20191011	+	23.02	0.0244237	23.18	0.0213634	23.31	0.0182687					-1.80618	23.43	-1.72576	0.0188035
A09	ELS531	20191014	+	22.17	0.0420019	22.54	0.0320254	22.84	0.0246141					-2.10721	24.5	-2.02216	0.00950253
A10	ELS532	20191010	+	23.34	0.0199145	22.39	0.035213	23.02	0.0219583					-2.40824	26.01	-2.44044	0.00362708
A11	ELS532	20191011	+	23.02	0.0244237	22.11	0.0420365	22.6	0.0286616					-2.70927	27.03	-2.72299	0.00189238
A12	ELS532	20191014	+	22.24	0.0401678	21.5	0.0618314	21.95	0.0432876					-3.0103	28.36	-3.09141	0.000810191
B01	AG174	20191010	+	23.54	0.0175294	23.81	0.0143415	24.28	0.00987394
B02	AG174	20191011	+	23.56	0.0173072	23.87	0.0138073	24.09	0.0111386
B03	AG174	20191014	+	22.43	0.0355833	22.4	0.034991	22.73	0.0263929					dnaA Standard Curve
B04	ELS393	20191010	+	24.28	0.0109341	23.53	0.0171205	24	0.011793					log(starting gDNA)	Cq	(Cq-17.1)/-3.64	10^((Cq-17.1)/-3.64)	Efficiency
B05	ELS393	20191011	+	23.31	0.0202992	22.2	0.0397101	22.71	0.0267299					0	17.36	-0.0714286	0.848343	0.8825
B06	ELS393	20191014	+	22.58	0.0323367	21.38	0.0667077	21.98	0.0424717					-0.30103	18.24	-0.313187	0.486198
B07	ELS531	20191010	+	23.72	0.0156281	23.89	0.0136338	24.22	0.010257					-0.60206	19.39	-0.629121	0.234898
B08	ELS531	20191011	+	23.18	0.0220541	23.33	0.0194295	23.56	0.0155897					-0.90309	20.38	-0.901099	0.125574
B09	ELS531	20191014	+	22.34	0.0376858	22.74	0.0282195	23.08	0.0211382					-1.20412	21.26	-1.14286	0.0719686
B10	ELS532	20191010	+	23.43	0.0188035	22.52	0.0324331	23.1	0.0208718					-1.50515	22.48	-1.47802	0.0332643
B11	ELS532	20191011	+	23.16	0.0223373	22.39	0.035213	22.66	0.0275912					-1.80618	23.28	-1.6978	0.0200539
B12	ELS532	20191014	+	22.46	0.0349089	21.74	0.053122	22.09	0.0396092					-2.10721	24.46	-2.02198	0.00950653
C01	AG174	20191010	+	23.24	0.0212261	23.48	0.0176707	24.06	0.0113526					-2.40824	25.93	-2.42582	0.00375125
C02	AG174	20191011	+	23.34	0.0199145	23.45	0.0180092	23.86	0.0128882					-2.70927	27.12	-2.75275	0.00176707
C03	AG174	20191014	+	22.14	0.0428133	22.19	0.0399621	22.46	0.0313233					-3.0103	28.41	-3.10714	0.000781371
C04	ELS393	20191010	+	24.03	0.0128243	23.22	0.0208296	23.64	0.0148183
C05	ELS393	20191011	+	23.01	0.02458	22.03	0.0442185	22.37	0.0331636					dnaN stardard curve
C06	ELS393	20191014	+	22.25	0.0399124	21.15	0.0771547	21.6	0.0540483					log(starting gDNA)	Cq	(Cq-17)/-3.63	10^((Cq-17)/-3.63)	Efficiency
C07	ELS531	20191010	+	23.51	0.0178681	23.64	0.0159697	24.01	0.0117185					0	17.22	-0.0606061	0.869749	0.8857
C08	ELS531	20191011	+	22.9	0.0263665	23.13	0.0220499	23.23	0.0192197					-0.30103	18.14	-0.31405	0.485233
C09	ELS531	20191014	+	22.15	0.0425411	22.48	0.0332643	22.83	0.0247708					-0.60206	19.19	-0.603306	0.249284
C10	ELS532	20191010	+	23.26	0.020957	22.29	0.0375125	22.87	0.0241502					-0.90309	20.23	-0.889807	0.128882
C11	ELS532	20191011	+	22.93	0.0258668	22.05	0.0436626	22.4	0.0325384					-1.20412	21.27	-1.17631	0.0666333
C12	ELS532	20191014	+	22.17	0.0420019	21.51	0.0614415	21.85	0.0461224					-1.50515	22.63	-1.55096	0.0281213
D01	AG174	20191010	+	23.47	0.0183298	23.7	0.0153749	24.18	0.0105206					-1.80618	23.29	-1.73278	0.018502
D02	AG174	20191011	+	23.72	0.0156281	23.78	0.0146162	24.12	0.0109287					-2.10721	24.39	-2.03581	0.00920847
D03	AG174	20191014	+	22.31	0.0384138	22.37	0.0356614	22.55	0.0295852					-2.40824	25.8	-2.42424	0.00376494
D04	ELS393	20191010	+	24.15	0.0118793	23.4	0.0185879	23.85	0.0129702					-2.70927	26.98	-2.74931	0.0017811
D05	ELS393	20191011	+	23.14	0.0226241	22.25	0.0384738	22.48	0.0309284					-3.0103	28.13	-3.06612	0.000858785
D06	ELS393	20191014	+	22.46	0.0349089	21.3	0.0701704	21.76	0.0488321
D07	ELS531	20191010	+	23.72	0.0156281	23.97	0.012961	24.19	0.010454
D08	ELS531	20191011	+	23	0.0247373	23.26	0.0203092	23.38	0.0174753
D09	ELS531	20191014	+	22.26	0.0396587	22.7	0.0289427	22.87	0.0241502
D10	ELS532	20191010	+	23.46	0.0184471	22.47	0.0334754	23.13	0.0204783
D11	ELS532	20191011	+	23.04	0.0241141	22.19	0.0399621	22.45	0.0315226
D12	ELS532	20191014	+	22.3	0.0386596	21.61	0.0576752	21.86	0.0458308
E01	AG174	20191010	-	27.86	0.00111453	29.44	0.000407277	27.3	0.0014539
E02	AG174	20191011	-	27.26	0.00163417	29.38	0.000423032	27.2	0.00154911
E03	AG174	20191014	-	28.05	0.000987324	29.66	0.000354365	28	0.000932603
E04	ELS393	20191010	-	28.36	0.000810191	30.06	0.000275144	28.32	0.000761277
E05	ELS393	20191011	-	26.76	0.00224802	27.75	0.00118625	26.58	0.00229552
E06	ELS393	20191014	-	27.59	0.00132399	29.83	0.000318234	27.56	0.00123285
E07	ELS531	20191010	-	27	0.00192894	29.02	0.00053122	26.66	0.00218194
E08	ELS531	20191011	-	27.22	0.0016764	29.07	0.000514681	27.07	0.00168227
E09	ELS531	20191014	-	27.07	0.00184471	28.16	0.000915247	26.86	0.00192197
E10	ELS532	20191010	-	27.2	0.00169792	27.11	0.00177828	26.91	0.00186197
E11	ELS532	20191011	-	27.29	0.00160319	27.18	0.00170125	27.14	0.00160921
E12	ELS532	20191014	-	27.34	0.00155287	27.48	0.00140719	27.41	0.00135591
F01	AG174	20191010	-	27.94	0.00105908	29.7	0.000345511	27.6	0.00120196
F02	AG174	20191011	-	27.41	0.00148506	29.57	0.000375125	27.26	0.00149126
F03	AG174	20191014	-	28.11	0.000950253	29.55	0.000379901	28.13	0.000858785
F04	ELS393	20191010	-	28.58	0.000704118	30.21	0.000250237	28.38	0.000732848
F05	ELS393	20191011	-	27.05	0.00186839	27.95	0.00104528	26.76	0.00204783
F06	ELS393	20191014	-	27.68	0.00125012	30.09	0.000269972	27.81	0.00105206
F07	ELS531	20191010	-	27.06	0.00185651	29.14	0.000492388	26.8	0.00199653
F08	ELS531	20191011	-	27.26	0.00163417	29.3	0.000444991	27.18	0.00156889
F09	ELS531	20191014	-	27.1	0.00180975	28.44	0.000766682	26.95	0.00181532
F10	ELS532	20191010	-	27.23	0.00166574	27.19	0.00169053	27	0.00175865
F11	ELS532	20191011	-	27.33	0.00156281	27.39	0.00148962	27.22	0.00152958
F12	ELS532	20191014	-	27.41	0.00148506	27.77	0.00117134	27.41	0.00135591
G01	AG174	20191010	-	27.76	0.00118793	29.43	0.000409862	27.16	0.00158892
G02	AG174	20191011	-	27.2	0.00169792	29.34	0.000433873	27.1	0.00165056
G03	AG174	20191014	-	28.07	0.000974809	29.56	0.000377505	28.02	0.000920847
G04	ELS393	20191010	-	28.35	0.000815375	30.05	0.00027689	28.24	0.000800905
G05	ELS393	20191011	-	26.73	0.00229145	27.81	0.00114207	26.55	0.00233962
G06	ELS393	20191014	-	27.56	0.00134957	29.81	0.000322286	27.7	0.00112808
G07	ELS531	20191010	-	27.05	0.00186839	28.96	0.00055177	26.7	0.00212728
G08	ELS531	20191011	-	27.16	0.0017418	29.19	0.000477058	27.07	0.00168227
G09	ELS531	20191014	-	27.02	0.00190449	28.28	0.000848343	26.95	0.00181532
G10	ELS532	20191010	-	27.19	0.00170878	27.08	0.00181235	26.95	0.00181532
G11	ELS532	20191011	-	27.19	0.00170878	27.25	0.00162757	27.04	0.00171459
G12	ELS532	20191014	-	27.35	0.001543	27.41	0.0014709	27.33	0.00142649
H01	KPL69 gDNA	standard curve	1	17.44	0.858061	17.36	0.848343	17.22	0.869749
H02	KPL69 gDNA	standard curve	0.5	18.36	0.477167	18.24	0.486198	18.14	0.485233
H03	KPL69 gDNA	standard curve	0.25	19.35	0.253765	19.39	0.234898	19.19	0.249284
H04	KPL69 gDNA	standard curve	0.125	20.42	0.128243	20.38	0.125574	20.23	0.128882
H05	KPL69 gDNA	standard curve	0.0625	21.43	0.0673372	21.26	0.0719686	21.27	0.0666333
H06	KPL69 gDNA	standard curve	0.0313	22.83	0.0275704	22.48	0.0332643	22.63	0.0281213
H07	KPL69 gDNA	standard curve	0.0156	23.43	0.0188035	23.28	0.0200539	23.29	0.018502
H08	KPL69 gDNA	standard curve	0.00781	24.5	0.00950253	24.46	0.00950653	24.39	0.00920847
H09	KPL69 gDNA	standard curve	0.00391	26.01	0.00362708	25.93	0.00375125	25.8	0.00376494
H10	KPL69 gDNA	standard curve	0.00195	27.03	0.00189238	27.12	0.00176707	26.98	0.0017811
H11	KPL69 gDNA	standard curve	0.000977	28.36	0.000810191	28.41	0.000781371	28.13	0.000858785
H12	KPL69 gDNA	standard curve	0					37.05

## Sheet: western data (Fig5)
Lane	Strain	DnaA	DnaN	Total protein	A/total	N/total
1	wt	1305.8	3549.11	77788.6	0.0167865	0.0456251
2	arrA-	5020.28	7692.35	81023.8	0.0619606	0.0949395
3	wt	1405.51	1654.04	62410	0.0225205	0.0265028
4	arrA-	3641.34	5220.99	64086	0.0568195	0.0814685
5	wt	1872.8	2018.16	58702.4	0.0319033	0.0343796
6	arrA-	3189.51	5175.28	56062.4	0.0568921	0.0923129
7	wt	1672.38	3104.16	65359.3	0.0255876	0.0474938
8	arrA-	3553.92	5401.99	62377.8	0.0569741	0.0866011
lane	A wt	A wt norm	A arrA-	A arrA- norm	N wt	N wt norm	N arrA-	N arrA- norm
1-2	0.0167865	0.693673	0.0619606	2.56041	0.0456251	1.18506	0.0949395	2.46594
3-4	0.0225205	0.93062	0.0568195	2.34796	0.0265028	0.688379	0.0814685	2.11605
5-6	0.0319033	1.31835	0.0568921	2.35096	0.0343796	0.892968	0.0923129	2.39772
7-8	0.0255876	1.05736	0.0569741	2.35435	0.0474938	1.23359	0.0866011	2.24936
average:	0.0241995	1	0.0581616	2.40342	0.0385003	1	0.0888305	2.30727

## Sheet: ywlC-lacZ (Fig5)
Strain	date	Volume	duration (min)	OD420	OD600	SA
wt	20190731	0.5	209	0.163	0.16	9.71855
wt	20190731	0.5	205	0.264	0.24	10.7368
wt	20190731	0.5	201	0.335	0.325	10.2516
wt	20190731	0.5	197	0.371	0.4	9.4238
wt	20200619	0.5	256	0.292	0.265007	8.60827
wt	20200619	0.5	256	0.361	0.321905	8.76133
wt	20200619	0.5	256	0.394	0.391019	7.87206
arrA1	20190731	0.5	209	0.099	0.186	5.0839
arrA1	20190731	0.5	205	0.148	0.278	5.19283
arrA1	20190731	0.5	201	0.175	0.376	4.626
arrA1	20190731	0.5	197	0.234	0.462	5.13876
arrA1	20200619	0.5	256	0.114	0.257678	3.45634
arrA1	20200619	0.5	256	0.144	0.304843	3.69043
arrA1	20200619	0.5	256	0.18	0.360639	3.89932

## Sheet: spoIIA-lacZ (Fig6)
Strain	Volume	duration (min)	OD420	OD600	SA
488	0.1	23	0.038	1.25	13.2092
488	0.1	23	0.049	1.97174	10.8049
488	0.1	23	0.061	3.18362	8.33068
488	0.1	23	0.101	5.14037	8.54278
488	0.1	23	0.232	2.10205	47.9862
488	0.1	23	0.416	2.15478	83.9389
488	0.1	23	0.491	2.2075	96.706
488	0.1	23	0.594	2.26549	113.998
488	0.1	23	0.583	2.31294	109.591
488	0.1	23	0.613	2.36566	112.663
488	0.1	23	0.475	2.41839	85.3965
488	0.1	23	0.549	2.47111	96.5946
490	0.1	23	0.027	1.23114	9.5352
490	0.1	23	0.025	1.9636	5.53553
490	0.1	23	0.035	3.20974	4.74101
490	0.1	23	0.051	5.24671	4.22625
490	0.1	23	0.084	2.01224	18.1498
490	0.1	23	0.121	2.08643	25.2147
490	0.1	23	0.151	2.16063	30.3857
490	0.1	23	0.202	2.24224	39.1688
490	0.1	23	0.202	2.30902	38.0361
490	0.1	23	0.211	2.38322	38.4938
490	0.5	60	1.93	2.45741	26.1793
490	0.5	0		2.53161	#DIV/0!
522	0.03	53	0.011	0.940877	7.35297
522	0.1	53	0.111	1.43041	14.6415
522	0.1	53	0.197	2.22312	16.7197
522	0.1	53	0.595	3.45514	32.492
522	0.1	53	1.31	1.80399	137.013
522	0.1	53	2.21	1.87778	222.061
522	0.1	53	2.13	1.95156	205.931
522	0.1	53	2.51	2.03273	232.98
522	0.1	53	2.54	2.09913	228.306
522	0.1	53	2.05	2.17292	178.006
522	0.1	53	1.57	2.24671	131.849
522	0.1	53	1.2	2.32049	97.572
526	0.1	53	0.05	1.00159	9.41897
526	0.04	53	0.021	1.59537	6.20899
526	0.1	53	0.129	2.6042	9.3463
526	0.1	53	0.528	4.25095	23.4354
526	0.1	53	1.55	1.82258	160.461
526	0.1	53	2.43	1.89656	241.749
526	0.1	53	2.96	1.97053	283.421
526	0.1	53	3.12	2.05191	286.893
526	0.1	53	2.86	2.11849	254.721
526	0.1	53	2.31	2.19246	198.794
526	0.1	53	2.1	2.26644	174.823
526	0.1	53	1.41	2.34042	113.671

## Sheet: Sporulation (Fig6)
hr after entry into stationary phase	date	replicate	AG174 -cells	AG174 - spores	ELS393 - cells	ELS393 - spores	ELS484 - cells	ELS484 - spores	ELS501 - cells	ELS501 - spores
8	2021.04.04		870000000	14400000	1270000000	1320000
8	2021.04.14		780000000	21800000	1330000000	3300000	450000000	149000000	530000000	82000000
8	2021.04.20		850000000	6700000	700000000	3300000	630000000	111000000	450000000	116000000
8	2021.06.13	1	980000000	6300000	870000000	1590000
8	2021.06.13	2	1160000000	6500000	1000000000	2060000
24	2019.07.10		500000000	135000000	380000000	44000000
24	2019.07.12		362000000	35600000	350000000	17900000
24	2019.07.15		350000000	90000000	320000000	29000000
24	2021.04.04		153000000	48000000	56000000	5500000
24	2021.04.14		480000000	88000000	460000000	55000000	450000000	403000000	460000000	148000000
24	2021.04.20		310000000	64000000	140000000	41000000	360000000	146000000	410000000	201000000
24	2021.05.14						770000000	420000000	770000000	330000000
24	2021.06.13	1	420000000	33000000	280000000	19000000
24	2021.06.13	2	420000000	28000000	280000000	34000000
24	2021.10.21						523333333	198000000	431666667	227000000

## Sheet: ori to ter (Table1)
strain	wt	wt	wt	arrA1	arrA1	arrA1
date collected	20191010	20191011	20191014	20191010	20191011	20191014
ori1	21.2032	20.9136	19.7581	20.9149	19.7748	20.6393
ori2	21.3117	21.2392	20.0415	21.0428	20.0909	20.9699
ori3	21.0343	20.9177	19.8311	20.7309	19.7555	20.6469
ori4	21.2078	20.9299	19.7112	20.8984	19.8348	20.6097
ori5	21.339	21.1589	20.0093	21.1057	20.0635	21.0076
ori6	21.0568	20.9264	19.6986	20.7964	19.7297	20.7349
average	21.1921	21.0143	19.8416	20.9148	19.8749	20.768
stdev	0.126066	0.14546	0.150094	0.142053	0.16075	0.17637
sterr	0.0514664	0.0593838	0.0612757	0.0579927	0.0656258	0.0720026
plate 1
ter1	21.5325	21.5739	20.1888	21.4451	21.0048	21.3158
ter2	21.3206	21.284	20.034	21.1461	20.6115	21.1159
ter3	21.4633	21.4981	20.3064	21.6224	20.9711	21.3253
ter4	21.6151	21.5871	20.3305	21.3755	20.4943	21.4381
ter5	21.2582	21.302	20.0692	21.2166	20.321	21.1325
ter6	21.5483	21.4849	20.2097	21.2714	20.4906	21.1905
average	21.4563	21.455	20.1898	21.3462	20.6489	21.253
stdev	0.139427	0.131902	0.120484	0.172849	0.278687	0.127019
sterr	0.0569207	0.0538487	0.0491874	0.0705653	0.113774	0.0518554
∆ct	0.2642	0.440697	0.348159	0.431334	0.774031	0.484982
2^∆ct	1.20097	1.35726	1.27294	1.34848	1.71004	1.39957
	1.27705	0.0782263	0.045164	1.48603	0.195674	0.112973

## Sheet: growth (Table1)
DSM
Cultures were started from light lawns
							all values are for doubling time in minutes
date	wt (early)	arrA1 (early)	wt (late)	arrA1 (late)
2021.04.04	27.5058	26.456	37.4674	36.6745
2021.06.13	24.4066	22.7261	32.3901	34.4849
2021.06.13	24.321	22.8009	37.4674	36.6745
2021.03.07	20.1496	21.0045	36.2904	38.2954
2021.03.06			36.6745	38.085
2021.02.28			32.6956	35.0074
LB
	wt	arrA1
2019.07.04	19.0284	21.2062
2019.10.07	26.6487	20.715
2019.10.09	24.8833	28.3567
2021.12.12	22.0047	22.7261
2021.12.29	18.8355	20.2675
2022.01.21	19.6359	20.2675
Min Glu
	wt	arrA1
2019.07.05	70.5729	67.805
2019.08.26	60.4313	47.8362
2019.09.09	40.1831	40.1003
2019.09.13	47.7835	46.6665
2019.10.08	82.3525	90.5252
2010.10.10	112.204	114.951
2019.10.11	69.9956	59.8421
2019.10.14	50.0046	57.6582
2019.12.22	62.2977	58.9112
2020.12.24	55.899	60.2737
2021.02.13	60.2737	57.7623
2020.09.18	66.014	66.014
2020.09.26	55.899	58.7413
Min Succ
	wt	arrA1
2020.10.10	108.304	93.6685
2020.09.26	117.483	110.023

## Sheet: western data (FigS1)
						normalized to totals		normalized to AG174 Tzero
replicate	strain	date	DnaA	DnaN	total	DnaA	DnaN	DnaA	DnaN
1	AG174	20210228	3.26	30.93	37313845	8.7367e-08	8.28915e-07	1	1
1			1.64	26.81	27161842	6.03788e-08	9.87046e-07	0.691094	1.19077
1			1.43	20	27621072	5.17721e-08	7.24085e-07	0.592581	0.873533
1			1.72	23.97	3.12754e+07	5.49954e-08	7.66418e-07	0.629475	0.924604
2	AG174	20210615	6.85	94.54	957.66	0.00715285	0.0987198	1	1
2			7.51	102.26	1091.74	0.00687893	0.093667	0.961704	0.948817
2			8.08	109.13	1112.59	0.00726233	0.0980864	1.01531	0.993584
2			8.45	118.41	1058.15	0.00798564	0.111903	1.11643	1.13354
3	AG174	20210615	8.02	114.97	1139.84	0.00703608	0.100865	1	1
3			7.73	111.04	1026.7	0.00752898	0.108152	1.07005	1.07225
3			8.04	125.16	1043.82	0.00770248	0.119906	1.09471	1.18877
3			9.4	142.77	1061.82	0.00885272	0.134458	1.25819	1.33305
1	ELS393	20210228	5.03	39.99	3.74048e+07	1.34475e-07	1.06912e-06	1.53919	1.28978
1			4.13	35.49	3.12764e+07	1.32048e-07	1.13472e-06	1.51142	1.36892
1			4.46	37.5	3.1104e+07	1.4339e-07	1.20563e-06	1.64124	1.45447
1			3.93	28.26	28086480	1.39925e-07	1.00618e-06	1.60158	1.21385
2	ELS393	20210615	12.56	126.04	939.42	0.01337	0.134168	1.86918	1.35908
2			14.52	138.18	972.64	0.0149284	0.142067	2.08706	1.43909
2			15.8	156.77	1044.89	0.0151212	0.150035	2.11401	1.51981
2			16.67	160.44	993.87	0.0167728	0.16143	2.34491	1.63523
3	ELS393	20210615	12.95	132.71	1028.83	0.0125871	0.128991	1.78894	1.27885
3			10.98	125.13	912.23	0.0120364	0.137169	1.71068	1.35993
3			15.19	155.46	1143.6	0.0132826	0.135939	1.88779	1.34773
3			14.62	158.74	1044.45	0.0139978	0.151984	1.98943	1.50681
